# Supplementary material for: Exploring the Role of SGLT2 Inhibitors in Cancer: Mechanisms of Action and Therapeutic Opportunities
Source: Cancers (Basel). 2025 Jan 30;17(3):466. doi: 10.3390/cancers17030466 (PMC11815934; doi:10.3390/cancers17030466)
Supplement: Supplementary file 1 [file cancers-17-00466-s001.zip]

Archive with 5 entries (5 files):
- TableS5_final.xlsx
- TableS1_final.xlsx
- TableS2_final.xlsx
- TableS3_final.xlsx
- TableS4_final.xlsx
