# Supplementary material for: Exploring the Role of SGLT2 Inhibitors in Cancer: Mechanisms of Action and Therapeutic Opportunities
Source: Cancers (Basel). 2025 Jan 30;17(3):466. doi: 10.3390/cancers17030466 (PMC11815934; doi:10.3390/cancers17030466)
Supplement: Supplementary file 1 [file cancers-17-00466-s001.zip › TableS5_final.xlsx]

## Sheet: Sheet1
Cancer type(s)		Drug	Impact of SGLT2i	Off target effect	Concentration(s)	Cell line(s)	Reference
Breast cancer		Canagliflozin	Doxorubicin-induced apoptosis increased	Unknown	50 µM	MDA-MB-231	110
Breast cancer		Canagliflozin	Oxygen/glutamine consumption reduced	Yes: Antiproliferative effects not affected by glucose availability and SGLT-2 expression	50 µM	SKBR3, BT-474, MCF7	109
Breast cancer		Canagliflozin	AMPK activation, reduced: proliferation/clonogenic survival	Unknown	5-30 µM	MCF-7	105
Breast cancer		Canagliflozin	Increased: doxorubicin response, reduced: glucose consumption, lactate production, ATP levels	Unknown	40 µM	MCF7	94
Breast cancer		Canagliflozin	Reduced: Glucose uptake, AMPK activation, G1/G0 cell cycle, apoptosis	Unknown	0-100 µM (IC 50 = 33.21 µM)	MCF-7, SUM-131502, ZR-75-1, T-47D	21
Breast cancer		Dapagliflozin	Synergistic with doxorubicin or raloxifene, reduced cisplatin effect	Unknown		MCF-7	106
Breast cancer		Dapagliflozin	Reduces tumor growth	Unknown	5 µM, 5 mM	E0771	90
Breast cancer		Dapagliflozin	Moderate impact on succinate, fumarate, amino acid levels	Unknown	50 µM	SKBR3, BT-474, MCF7	109
Breast cancer		Dapagliflozin	AMPK activation, G1/G0 cell cycle arrest, apoptosis, inhibited: glucose uptake	Unknown	0-100 µM (IC 50 = 72.86 µM)	MCF-7	21
Cervical cancer		Empagliflozin	AMPK/FOXA1 activation, reduced migration/proliferation, promoted apoptosis	Unknown	50 µM	HeLa cells	104
Colorectal cancer		Canagliflozin	Reduced: Glucose uptake, cell proliferation	Unknown	5 µM, 5 mM	MC38	90
Colorectal cancer		Canagliflozin	Inhibited: cell proliferation, migration, increased: apoptosis	Likely because of µM range concentration	Ic50: 41.97 - 69.49 µM	Caco-2	106
Colorectal cancer		Canagliflozin	Decreased: proliferation, clonogenic survival	Unknown	5-30 µM	HCT116	105
Colorectal cancer		Dapagliflozin	Loss of cell adhesion	An off-target effect is likely due to the extremely high concentration used.	0.5 mM	HCT-116	116
Colorectal cancer		Dapagliflozin	Cell number and viability reduces	Unknown	0.125-2 µM	HCT116	117
Glioblastoma		Canagliflozin	Suppressed: proliferation, glucose uptake, p70 S6 kinase, S6 ribosomal protein, increased: AMPK phosphorylation	No. Validated by siRNA SGLT2 study	5,10,20,40 µM	U251MG, U87MG	102
Kidney cancer		Dapagliflozin	Cancer cell line: increased apoptosis, reduced glucose uptake, Normal renal cells: reduced SGLT2 expression	Unknown	1, 2, 4 µM	ACHN, A498, CaKi-1	103
Liver cancer		Canagliflozin	Reduced: viability, SGLT2 expression, glucose uptake, intracellular ATP, Increased: γ-irradiation sensitivity	Unknown	10-60 µM	HepG2	115
Liver cancer		Canagliflozin	Reduces viability and colony forming	Yes. only CANA showed growth inhibition	10-100 µM	Hep3B, Huh7	92
Liver cancer		Canagliflozin	Reduces proliferation and increases apoptosis	No. Effect absent in SGLT2-negative cells. Higher concentration used, likely blocks GLUTs	10 µM	Huh7, HepG2, HLE	93
Liver cancer		Canagliflozin	Reduced: cell number, migration, EMT, ROS in pseudohypoxia, HIF1a activation, GLUT1 expression, glucose uptake	Unknown	10-20 µM	HepG2, Hep3B, HCCLM3	112
Liver cancer		Canagliflozin	AMPK activation, decreased: proliferation, clonogenic survival	Unknown	5-30 µM	HepG2	105
Liver cancer		Canagliflozin	SGLT2 expression is mitochondrial, reduced cell number in G2/M phase, impact on lipid and amino acid metabolism	Unknown	10 µM, 72hrs	Hep3B, Huh7	111
Liver cancer		Empagliflozin	Cell adherence lost	Unknown	0.5 mM	HepG2	116
Lung cancer		Canagliflozin	T790M mutant EGFR inhibited	Yes, due to EGFR inhibition	1-100 µM (IC 50: 25-45 µM)	H1975, HCC827	108
Lung cancer		Canagliflozin	Reduced proliferation	Likely as results not confirmed in vivo	1-50 µM	A549, H1975, H520	107
Lung cancer		Dapagliflozin	Inhibits proliferation	Unknown	Ic50: 63.67 - 255.80 µM	A-549	106
Lung cancer		Dapagliflozin	No effect: proliferation and clonogenic survival	Unknown	5-30 uM	A549, H1299	105
Osteosarcoma		Canagliflozin	Reduced: immune response-related pathways (STING/IRF3/IFN-β)	No. The effect is abrogated by SGLT2 silencing	1 µM	MNNG/HOS	15
Pancreatic cancer		Canagliflozin	Synergistic with doxorubicin or raloxifene, reduced cisplatin effect	Unknown		Panc-1	106
Pancreatic cancer		Canagliflozin	Reduced: viability and 2D colony formation, increased: apoptosis	Yes. Canagliflozin inhibited: PI3K/AKT/mTOR pathway, HIF-1a, GLUT-1, LDHA.	20, 40, 60, 80 µM	Capan-1, PANC-1	98
Pancreatic cancer		Canagliflozin	Reduced: proliferation, 2D colony formation, migration	Unknown	1 µM	PANC-1, BxPC-3	19
Pancreatic cancer		Sotagliflozin	Reduced YAP1 expression	No. Sotagliflozin, of SGLT2 had a similar effect on YAP1. However, RNA sequencing showed little overlap between sotagliflozin and SGLT2 silencing.	3 nM
Pancreatic cancer		Tofogliflozin	Cell adherence maintained	Unknown	0.5 mM	PANC-1	116
Prostate cancer		Canagliflozin	AMPK activation, reduced: proliferation/colonogenic capacity, oxygen consumption rate, mTOR and HIF1a	Unknown	10-30 µM	PC3, 22RV1, LNCap, DU145	99
Prostate cancer		Canagliflozin	AMPK activation, decreased: proliferation, clonogenic survival	Yes. The effect is associated to inhibition of mitochondrial complex I	5-10 µM	PC3, 22RV-1	105
Prostate cancer		Ipragliflozin	Synergistic with doxorubicin or raloxifene, reduced cisplatin effect	Unknown	Ic50: 167.7 - 435.70 µM	Du-145	106
Thyroid cancer		Canagliflozin	AMPK activation, cell cycle arrest in G0/G1, increased: apoptosis, reduced: mTOR/Akt and ATM/Chk2, proliferation, colony formation, glucose update, extracellular acidification, ROS levels	No. SGLT2-SiRNA also reduces cell proliferation	5-20 µM	TPC1, BCPAP	23
Thyroid cancer		Dapagliflozin	AMPK activation, cell cycle arrest in G0/G1, increased: apoptosis, reduced: mTOR/Akt and ATM/Chk2, proliferation, colony formation, glucose update, extracellular acidification, ROS levels	Unknown	10 µM	TPC1, BCPAP
Liver cancer		Dapagliflozin	Glucose uptake and viability decreases	Probably not. The concentration used is very low and the authors show that the treatment reduces glucose uptake	10 nM	Cisplatin-resistant HepG2, HuH6	114
Liver cancer		Canagliflozin	Increased: doxorubicin response, reduced: glucose consumption, lactate production, ATP levels	Unknown	40 µM	HepG2, HepG2-ADR (doxorubicin-resistant)	94
Lung cancer		Dapagliflozin	Cell adherence maintained	Unknown	0.5 mM	H1792	116
Ovarian cancer		Dapagliflozin	AMPK activation, No effect: proliferation or clonogenic survival	Unknown	100 µM	SKOV-3	105
