# Supplementary material for: Exploring the Role of SGLT2 Inhibitors in Cancer: Mechanisms of Action and Therapeutic Opportunities
Source: Cancers (Basel). 2025 Jan 30;17(3):466. doi: 10.3390/cancers17030466 (PMC11815934; doi:10.3390/cancers17030466)
Supplement: Supplementary file 1 [file cancers-17-00466-s001.zip › TableS1_final.xlsx]

## Sheet: Final 
Type of Cancer	Type of tissue	Observation	n	Techniques used	Reference
Lung Cancer	Primary lung cancer tissues vs normal lung tissue	No difference	35	RT-PCR	9
	SCLC vs NSCLC	No difference	8+17	RT-PCR
	Metastatic liver lesions vs primary lung cancer	SGLT2 over-expressed in metastatic liver lesions	10	RT-PCR
	Metastatic lymph nodes vs primary lung cancer	SGLT2 over-expressed in metastatic lymph nodes	16	RT-PCR
	NSCLC PET true positive vs PET true negative	SGLT2 over-expressed in PET false negative	15+22	IHC, Ab: Agilent Technologies	11
	Resected lung adenocarcinoma	SGLT2 significantly over-expressed in advanced stage	199	IHC, Ab: Abcam ab85626	17
	Different grades of human lung adenocarcinoma and normal alveoli	SGLT2 is expressed in low-grade lung adenocarcinoma	58	IHC, Ab: Novus Biologicals NBP1–92384	14
Osteosarcoma	Various cancer vs adjacent normal tissues	No difference	163-1085	Database (GEPIA)	15
	Osteosarcoma vs adjacent normal tissues	No difference	8	RT-PCR
	Osteosarcoma vs adjacent normal tissues	SGLT2 is over-expressed in osteosarcoma	8	Western blot
	Osteosarcomas and normal bone tissues	SGLT2 is over-expressed in osteosarcoma	51 + 71	IHC, Ab: Proteintech#24654 (tissue microarrays)
Thyroid cancer	Various cancer vs adjacent normal tissues	Increased SGLT2 expression in cancer	8	Cancer Genome	23
				Atlas, cBioPortal database, GEO dataset GSE3467
	Thyroid cancer	Increased SGLT2 expression in cancer	4 cancers,	IHC, Ab: Abcam
			6 benign nodules
	Thyroid cancer	Increased SGTL2 expression in cancer than in benign nodules	12	RNA sequencing
Breast cancer	Breast cancer tissue vs adjacent normal breast tissue	SGLT2 is over-expressed in breast cancer tissue	25	IHC, Ab: Proteintech#24654 (tissue microarrays)	21
Glioblastoma	WHO Grade IV glioblastoma	SGLT2 expressed in malignant glioma cells, endothelial cells, and microglial cells	5	IHC; In-house Ab	24
Renal carcinoma	Renal cell carcinoma tumor tissue vs normal tissue	SGLT2 more expressed in normal tissue than tumor	68	IHC, Ab : Santa Cruz Biotechnologies #sc393350	22
Prostate adenocarcinoma	Prostate adenocarcinoma	Overexpressed in prostate adenocarcinoma	9	IHC; In-house Ab	20
	Prostate adenocarcinoma	SGLT2 in discrete regions of tumor is functional	3	SGLT2 transport assays
Pancreatic adenocarcinoma	Pancreatic adenocarcinoma	SGLT2 overexpressed in pancreatic adenocarcinoma in apical surfaces of intra- and interlobular ducts	9	IHC; In-house Ab
	Pancreatic adenocarcinoma	SGLT2 in discrete regions of tumor is functional	8	SGLT2 transport assays
