# Supplementary material for: Exploring the Role of SGLT2 Inhibitors in Cancer: Mechanisms of Action and Therapeutic Opportunities
Source: Cancers (Basel). 2025 Jan 30;17(3):466. doi: 10.3390/cancers17030466 (PMC11815934; doi:10.3390/cancers17030466)
Supplement: Supplementary file 1 [file cancers-17-00466-s001.zip › TableS2_final.xlsx]

## Sheet: Sheet1
SGLT2i	Dose (mg)	Oral bioavailability	Tmax (h)	t1/2 (h)	AUC (ng*h/ml)	C-max (ng/ml)	Voulme of distribution (l)	% protein bound	Metabolism
Canagliflozin	100	65% [42]	1 .0 - 2.0 [48]	10.1-11.7 [48]	6,684 - 6,871 [48]	1,031 - 1,069 [48]	83.5 [48]	99% [53]	O-glucuronidation (UGT1A9, UGT2B4) [48]
	300		1 .0 - 2.1 [48]	11.1-11.5 [48]	18,857 - 20,972 [48]	2,408 - 2,939 [48]
Dapagliflozin	5	78% [44]	1.1 ± 0.5 [49]	5.3 [49]	228.2 [49]	69.6 [49]	118 [49]	92% [55]	O-glucuronidation (UGT1A9, UGT2B4, UGT2B7) [49]
	10		1.1 ± 0.4 [49]	11.1 [49]	542.3 [49]	157.9 [49]
Empagliflozin	10	78% [43]	1 .0 - 2.0 [43]	8.6 ± 0.6 [43]	780 ± 170 [43]	102 ± 21 [43]	73.8 [43]	86% [56]	O-glucuronidation (UGT2B7,UGT1A3, UGT1A8, and UGT1A9) [59]
	25		1 .0 - 3.0 [43]	13.1 ± 4.0 [43]	1727 ± 372 [43]	228 ± 59 [43]
Ertugliflozin	5	100% [45]	1 .0 - 1.5 [50]	10.7 - 12.4 [50]	467 ± 10 [50]	93.9 ± 19 [50]	85.5 [57]	93.6% [54]	O-glucuronidation (UGT1A9, UGT2B7) [54]
	15		1 .0 - 2.0 [51]	13.8 ± 4.5 [51]	1,636 ± 14 [51]	319 ± 11 [51]
Sotagliflozin	200	25% [41]	0.5-1.5 [47]	20.5 ± 7.03 [47]	1,420 ± 680 [47]	90.9 ± 33.0 [47]	7500 [47]	93% [41]	O-glucuronidation (UGT1A9) [41]
	400		0.5-1.5 [47]	22.4 ± 10.4 [47]	2,450 ± 970 [47]	151 ± 85.8 [47]	8590 [47]
Bexagliflozin	20	not reported	2-4 [52]	12 [52]	1162 [52]	134 [52]	262 [52]	93% [52]	O-glucuronidation (UGT1A9) [52]
