# Supplementary material for: Exploring the Role of SGLT2 Inhibitors in Cancer: Mechanisms of Action and Therapeutic Opportunities
Source: Cancers (Basel). 2025 Jan 30;17(3):466. doi: 10.3390/cancers17030466 (PMC11815934; doi:10.3390/cancers17030466)
Supplement: Supplementary file 1 [file cancers-17-00466-s001.zip › TableS3_final.xlsx]

## Sheet: Sheet1
Cancer type(s)	Treatment groups	SGLT2i impact on cancer	Duration of study	Number of Patients (n)	Database	Assays and statistical analyses	Reference
All-cause death, and/or cardiovascular death, cancer death, non-cancer, non-vascular death	SGLT2i	Decreased risk in SGLT2i groups	2 years, 8 months	261211	Taiwanese National Health Institutes Research	Standardized mean differences for mean differences, propensity scores, hazard ratios, 95% CI, post hoc analysis	75
All malignancies	SGLT2i	No Association (OR 1.14 [95% CI 0.96, 1.36])	61 weeks	34569	PubMed, EMBASE, Cochrane Central Register of Controlled Trials, ClinicalTrials.gov	Randomized controlled trials, odds ratio and 95% CIs	63
All malignancies	Empagliflozin, Dapagliflozin, Canagliflozin	No association SGLT2is collectively (27 PE, range 0.74-1.40; P > .05)	8 years 4 months	8 quantitative systemic reviews overviewed	PubMed, Embase, Cochrane Library, PROSPERO international prospective register of systematic reviews	AMSTAR 2 assessment of review quality, forest plots, 95% CIs	72
All malignancies	SGLT2i	No association SGLT2i collectively (RR = 1.05, 95% CI = 0.97–1.14, P = 0.20)	10 to 416 weeks	45162	PubMed, ScienceDirect, EMBASE, Cochrane Central Register, Web of Science	Risk ratio, 95% CI	64
All malignancies	SGLT2i	No association (RR, 1.03; 95% confidence interval [CI], 0.96-1.10)	>48 weeks	116375	MEDLINE, EMBASE, Cochrane Central Register	Randomized controlled trials, risk ratio	70
All malignancies	SGLT2i	Decreased risk in SGLT2i groups (RR = 0.35, CI 0.33–0.37), Dapagliflozin (RR = 0. 06, CI 0. 06–0. 07), Ertugliflozin (RR = 0. 22, CI 0. 18–0. 26); No association: Canagliflozin	52 weeks	34967	MEDLINE, Cochrane, Central Register, clinicaltrial.gov website	Multicenter prospective randomized controlled trials Comprehensive Meta-analysis using risk ratio	77
All malignancies	SGLT2i	Decreased risk (HR =0.79, 95 % CI =0.76–0.83)	3 years	325990	National Health Insurance Research Taiwan	Hazard ratios, 95 % CI	66
All malignancies	SGLT2	Decreased risk in SGLT2i group (HR: 0.58; 95% CI: 0.42–0.80; p ≤ 0.001), new diagnoses of any cancer (HR: 0.70; 95% CI: 0.59–0.84; p ≤ 0.001) compared to DPPi group	5 years 11 months	18167	Patients, Hong Kong Hospital	Incidence hazard rate ratios	65
All malignancies	SGLT2i	Decreased mortality risk (p < 0.05)	6 years 9 months	119	Retrospective, single-center observational study at Tel-Aviv Sourasky Medical Center, Israel	Two-tailed unpaired t-test for normally distributed variables, Mann-Whitney U test for non-normally distributed variables	76
All malignancies	SGLT2i	Increased survival; Cancer specific mortality: 0.21 (95 % confidence interval [CI]: 0.20–0.22), All-cause mortality 0.22 (95 % CI: 0.21–0.23)	2 years	50133	Taiwan Cancer Registry	Kaplan-Meier method, Cox proportional hazards regression	67
All malignancies	SGLT2i	Reduced risk in SGLT2i groups (aHR = 0.90, 95% CI = 0.87–0.93)	4 years	150061	Taiwan's National Health Insurance Research Database	Cox proportional hazards model	74
Bladder cancer	Dapagliflozin	Inconclusive (Incidence rate ratio 1.035)	12-208 weeks	> 9,000	21 clinical trials of phase 2b/3	Incidence rate ratio, Kaplan–Meier	68
Bladder cancer	SGLT2i	No association (HR 0.90- 0.99, 95% CI 0.81–1.09)	7 years	453560	U.K. Clinical Practice Research Datalink, Medicare, Optum’s de-identified Clinformatics Data Mart, MarketScan Health	Cohort study, hazard ratios, 95% confidence interval (CI)	71
Bladder cancer	SGLT2i	No association (HR = 0.96; 95% CI 0.87, 1.06)	2.2 years	158483	Optum's deidentified Clinformatics Data Mart	Crude and adjusted Cox, proportional hazard regression model	61
Breast, pulmonary, gastrointestinal, hepatic, pancreatic, skin, prostate, bladder cancer	SGLT2i	No association (MH-OR 0.98[0.77–1.24])	>52 weeks	27744	Medline, Embase	Mantel–Haenszel odds ratios with 95% CI	69
Breast cancer	SGLT2i	No association (HR = 0.96; 95% CI 0.87, 1.06)	2.2 years	158483	Optum's deidentified Clinformatics Data Mart	Crude and adjusted Cox, proportional hazard regression model	61
Colorectal cancer	SGLT2i	Increased rate of 5-year survival (50-70% reduction in mortality and cancer progression)	11 years 11 months	1347	Retrospective cohort study from Taiwan medical centers	Cox proportional hazard analyses	80
Hepatocellular carcinoma, liver	SGLT2i	Decreased risk in SGLT2i groups	5 years	3185	National Surveillance, Epidemiology, End Results, USA	SEER-Medicare linked data study hazard ratios, 95% CI	81
Melanoma, bladder, renal, breast, lung cancer	Empagliflozin	No Association (0.1 Rate/100)	<2 years to 9 years	Empagliflozin 10 mg (4221), Empagliflozin 25 mg (4196)	All phase I–III trials	15 randomized trials, Adverse events Rate/100 patient-years	62
Non-small cell lung	SGLT2i	Decreased risk in SGLT2i groups (HR = 0.68, 95% CI = 0.60–0.77)	5 years	24915		Hazard ratios, 95 % CI	78
Pancreatic cancer	SGLT2i	Decreased risk of pancreatic cancer in SGLT2i groups (adjusted odds ratio: 0.58, 95% confidence interval: 0.31 - 0.99)	15 years 5 months	181107	JMDC administrative claims	Nested case-control study with odds ratio	82
Prostate cancer	SGLT2i	No association (OR = 1.17, 95% CI: 0.87–1.57)	2-5.16 years	3094152	PubMed, Embase, Cochrane Library	Case-control study, odds ratio with 95% CI	83
Urinary tract cancer	SGLT2i	Reduced risk in SGLT2i groups (HR 0.50, p = 0.0027)	11 months	18583	National Health Insurance Fund of Hungary	Propensity score, Cox proportional hazards model, Kaplan-Meier survival, Forest plot of cancer incidence	73
