# Supplementary material for: Exploring the Role of SGLT2 Inhibitors in Cancer: Mechanisms of Action and Therapeutic Opportunities
Source: Cancers (Basel). 2025 Jan 30;17(3):466. doi: 10.3390/cancers17030466 (PMC11815934; doi:10.3390/cancers17030466)
Supplement: Supplementary file 1 [file cancers-17-00466-s001.zip › TableS4_final.xlsx]

## Sheet: Sheet1
Cancer Type	SGLT2i	SGLT2i Effect on Cancer	Assay	n	Dose (mg/kg/day)	Experimental Rodent Model Mouse (M) or Rat (R)	Treatment Duration (days)	Reference
Breast	Dapagliflozin	Tumor regression	Caliper measurement	7	2.5	MMTV-PyMT (M)	14	91
						4T1 breast cancer model (M)
Breast	Dapagliflozin	Tumor regression	Caliper measurement	6	100	MCF-7 cell xenograft (M)	42	21
Breast, Colon	Dapagliflozin	Tumor regression	Caliper measurement	5	2.5	Syngeneic s.c. model C57BL/6 (M)	21-28	90
						E0771 and MC38 xenografts (M)
Breast	Empagliflozin	Tumor reduces	Bioluminescence Imaging, histology measurement	6	10, 25	CD-1 allograft (M)	24	89
Cervical	Empagliflozin	Tumor regression	Weight	12	50 µmol/L	SPF female BALB/C nude (M)	1	104
Glioblastoma	Canagliflozin	Suppressed tumor growth	Histology measurement	6	100	C57BL/6J (M)	10	102
Hepatocellular carcinoma	Canagliflozin	Inhibits tumorigenesis	Immunohistochemistry	6 to 27	30	C57BL/6 (M) Diabetes and HCC model	35, 56	96
Hepatocellular carcinoma	Canagliflozin	Tumor reduced	Caliper measurement	8 to 10	100	BALB/cSlc-nu/nu athymic nude (M)	28	93
Hepatocellular carcinoma	Canagliflozin	Tumor number reduces	Tissue Imaging	7	20-30	Melanocortin 4 receptor deficient (M)	56, 140, 365	95
						C57Bl/6J (M)
Hepatocellular carcinoma	Canagliflozin	Tumor growth suppressed and survival prolonged	Tumor size measurement	20	100, 300	NCr athymic nude (M)	30	92
						Huh7 Xenograft
Hepatocellular carcinoma	Canagliflozin	Reduces tumor volume	Caliper measurement	7	50	HepG2 Xenograft (M)	21-28	94
Hepatocellular carcinoma	Empagliflozin	Compounded antitumorigenic activity of metformin	Histology measurement	15	10	Albino (M)	94	97
Intestinal	Canagliflozin	Increases tumor burden	Histology measurement	24	180 (in ppm)	C57BL/6J-Apc<Min>/J (M)	70-72	100
Lung adenocarcinoma	Canagliflozin	Tumor growth reduces	Me4FDG microPET/computed tomography, in vivo bioluminescence, histology measurement	5	30	KPluc FVB	42	14
Lung Adenocarcinoma	Empagliflozin	Tumor reduces	Bioluminescence Imaging, histology measurement	3	3	KrasLSL/G12D, p53, Rosa26, KPluc (M)	21	86
						Syngeneic wild type FVB (M)
Non-small cell lung	Canagliflozin	Regresses tumor growth	Caliper measurement	4 to 5	60	A549, H1299, H1975 Xenografts (M)	36, 60	88
Osteosarcoma	Canagliflozin	Tumor reduces	Caliper measurement	5	30	Syngeneic s.c. model (M)	6	15
Pancreatic	Canagliflozin, Sotagliflozin	C: Suppresses tumor growth; S: Tumor regression and inhibition	Caliper measurement	5	30	PANC-1 cell xenograft (M)	21	19
Pancreatic	Canagliflozin	Suppresses tumor growth	Weight	25	25, 50, 100	PANC-1 xenograft (M)	35	98
Pancreatic	Dapagliflozin	Tumor growth reduces	Me4FDG microPET/computed tomography	15	1 (single dose), 30	ASPC-1, PC-3 cell xenografts (M)	21	20
Prostate	Canagliflozin	Regresses tumor growth	Caliper measurement	5	45-70	PC3, 22RV1 xenografts (M)	30, 50, 60	99
Renal Cell Carcinoma	Dapagliflozin	Tumor reduces	Caliper measurement	18	1.3	CaKi-1 xenograft (M)	21	103
Squamous cell carcinoma	Canagliflozin	Tumor development suppresses in KLLuc mice	Bioluminescence Imaging, Caliper measurement	6 to 8	20	LSL-Kras&G12D (M)	40	16
						Lkb1^flox/flox
						LSL-Luc (KLLuc)
Thyroid	Canagliflozin	Reduces tumor volume	Caliper measurement	6	100	TPC-1 xenografts (M)	28	23
